# Supplementary material for: A synthesis strategy for tetracyclic terpenoids leads to agonists of ERβ
Source: Nat Commun. 2019 Jun 4;10:2448. doi: 10.1038/s41467-019-10415-6 (PMC6547701; doi:10.1038/s41467-019-10415-6)
Supplement: Supplementary file 3 — Source Data [file 41467_2019_10415_MOESM3_ESM.xlsx]

## Sheet: (Fig 4a)Table 1 Assay Summary  
		Table 1. Reporter Cells used in the various assays express the ER native receptors. The reporter gene, firefly luciferase, is functionally linked to upstream receptor-specific genetic response elements (GRE). The cell line background of respective Reporter Cells is indicated, as are the reference compounds used to confirm the performance of the respective assays in this study.
		Receptor (gene symbol)	Receptor form ▪▪▪ Reporter Vector	Host Cell Line	INDIGO Reference Agonist	INDIGO Reference Antagonist
		Nuclear Receptor Assays
		ERa (NR3A1)	Native Receptor ▪▪▪ ER GRE-Luciferase	CHO	17b-Estradiol	Endoxifen
		ERb (NR3A2)	Native Receptor ▪▪▪ ER GRE-Luciferase	CHO	17b-Estradiol	PHTPP

## Sheet: (Fig4a)Table 2 AG Data Summary
	Summary of Agonist Assay Results
	Compound	nM	ERa		ERb
			Fold activation	EC50, nM	Fold activation	EC50, nM
	Respective Reference	Conc. Value at maximum Fold-Activation	110.314	0.748	9.1	0.0227
	DMSO	0.001	1	¾	1	¾
	JA-1-58	2.44141	0.947787	3052	2.38869	Not accurately determined
		9.76562	1.28604		4.78046
		39.0625	2.43927		8.04245
		156.25	3.83513		8.40587
		625	6.27582		9.42243
		2500	71.3723		9.94664
		10000	166.166		15.2027
	ZAS-1-155	2.44141	1.76816	483	8.29147	Not accurately determined
		9.76562	2.88507		7.88491
		39.0625	3.31186		7.80644
		156.25	11.1915		7.63166
		625	63.7755		8.50745
		2500	95.9869		8.40123
		10000	103.164		8.99823
	WSK-5-39	2.44141	1.07094	414	4.73716	Not accurately determined
		9.76562	1.91175		5.84066
		39.0625	3.79711		6.46982
		156.25	8.31158		5.98462
		625	63.5729		5.87776
		2500	76.9052		5.61046
		10000	94.8692		5.54161
	Agonist data values ≥ 2-fold activation (highlighted with green) are deemed to be statistically significant, and may warrant further consideration.

## Sheet: (Fig4a)ERa Ag
	Study Manager:	Koji Toyokawa, Ph.D.																	INDIGO Study: S1800203-01
	Study Director:	Bruce Sherf, Ph.D., CTO																	Date of Report: 5/9/2018
	Compound	Conc. (nM)	Human Estrogen Receptor, alpha (ERa) Agonist Assays Host cell line: CHO						Compound	Conc. (nM)	Human Estrogen Receptor, alpha (ERa) Agonist Assays Host cell line: CHO
			Luc1	Luc2	AVG	Fold- Activation	EC50, nM				Luc1	Luc2	Luc3	AVG	SD	Fold- Activation	% CV	Z'	EC50, nM
									DMSO Plate 1	0.001	Number of 12			1558.5	339.17	1	21.7626	-	-
	JA-1-58	2.44141	1361	1979	1670	0.947787	3052		Reference Agonist: 17b-Estradiol	0.0064	2220	2816	2520	2518.67	298.002	1.61608	11.8317		0.749
		9.76562	2491	2041	2266	1.28604				0.032	6696	5920	6084	6233.33	408.986	3.99957	6.56127	0.519883
		39.0625	4650	3946	4298	2.43927				0.16	16891	23921	23314	21375.3	3895.39	13.7153	18.2238	0.358945
		156.25	7450	6065	6757.5	3.83513				0.8	86651	92262	92678	90530.3	3366.03	58.0881	3.71813	0.875066
		625	11901	10215	11058	6.27582				4	134970	135612	147722	139435	7184.22	89.4672	5.15239	0.836301
		2500	112124	139392	125758	71.3723				20	161864	143284	160612	152574	10384.6	97.898	6.80629	0.786966
		10000	322850	262719	292784	166.166				100	172986	184007	158782	171925	12645.9	110.314	7.35549	0.771344
	ZAS-1-155	2.44141	3198	3033	3115.5	1.76816	483
		9.76562	4558	5609	5083.5	2.88507			DMSO Plate 2	0.001	Number of 12			1762	331.981	1	18.8411
		39.0625	6531	5140	5835.5	3.31186
		156.25	18446	20993	19719.5	11.1915
		625	110373	114372	112372	63.7755
		2500	172292	165966	169129	95.9869
		10000	193241	170309	181775	103.164
	WSK-5-39	2.44141	1997	1777	1887	1.07094	414
		9.76562	3628	3109	3368.5	1.91175
		39.0625	6275	7106	6690.5	3.79711
		156.25	15967	13323	14645	8.31158
		625	116896	107135	112016	63.5729
		2500	137812	133202	135507	76.9052
		10000	160206	174113	167160	94.8692

## Sheet: (Fig4a)ERb Ag
	Study Manager:	Koji Toyokawa, Ph.D.															INDIGO Study: S1800203-01
	Study Director:	Bruce Sherf, Ph.D., CTO															Date of Report: 5/9/2018
	Compound	Conc. (nM)	Human Estrogen Receptor, beta (ERb) Agonist Assays Host cell line: CHO						Compound	Conc. (nM)	Human Estrogen Receptor, beta (ERb) Agonist Assays Host cell line: CHO
			Luc1	Luc2	AVG	Fold- Activation	EC50, nM				Luc1	Luc2	Luc3	AVG	SD	Fold- Activation	% CV	Z'	EC50, nM
									DMSO	0.001	Number of 12			8264.58	1033.47	1	12.5048	-	-
	JA-1-58	2.44141	17873	23279	20576	2.38869	Not accurately determined		Reference Agonist: 17β Estradiol	0.000256	10102	9455	9541	9699.33	351.361	1.1736	3.62252		0.0227
		9.76562	38842	43515	41178.5	4.78046				0.00128	9231	9978	9838	9682.33	397.085	1.17155	4.10113
		39.0625	75884	62670	69277	8.04245				0.0064	15315	14690	13142	14382.3	1118.69	1.74024	7.77825
		156.25	76762	68053	72407.5	8.40587				0.032	55139	55228	44123	51496.7	6385.94	6.23101	12.4007
		625	71435	90893	81164	9.42243				0.16	85739	67111	73511	75453.7	9464.73	9.12976	12.5438	0.531254
		2500	82849	88510	85679.5	9.94664				0.8	58858	58623	66201	58740.5	4308.92	7.1075	7.33552	0.682479
		10000	130955	130955	130955	15.2027				4	73432	78881	74531	75614.7	2881.61	9.14924	3.81091	0.825609
	ZAS-1-155	2.44141	69127	73717	71422	8.29147	Not accurately determined
		9.76562	63456	72384	67920	7.88491			DMSO Plate 2	0.001	Number of 12			8613.92	1081.72	1	12.5578
		39.0625	67674	66814	67244	7.80644
		156.25	66243	65234	65738.5	7.63166
		625	74969	71596	73282.5	8.50745
		2500	77613	67122	72367.5	8.40123
		10000	76005	79015	77510	8.99823
	WSK-5-39	2.44141	40276	41335	40805.5	4.73716	Not accurately determined
		9.76562	48482	52140	50311	5.84066
		39.0625	54534	56927	55730.5	6.46982
		156.25	51233	51869	51551	5.98462
		625	52488	48773	50630.5	5.87776
		2500	52048	44608	48328	5.61046
		10000	44291	51179	47735	5.54161

## Sheet: (Fig4a)Table 4 ANT Data Summary
	Summary of Antagonist Assay Results
			Antagonist & Live Cell Multiplex Assays
	Compound	nM	ERa			ERb
			% Inhibition	% Live cells	IC50, nM	% Inhibition	% Live cells	IC50, nM
	Respective Reference	Max. % Inhibition	93.3044	104.205	60.1	84.9426	99.5123	163.2
	DMSO	0.001	0	100	¾	0	100	¾
	JA-1-58	2.44141	9.19709	90.8282	No activity	14.7842	91.2375	No activity
		9.76562	7.42561	95.8359		-4.23282	94.6456
		39.0625	-3.77497	98.9637		-11.3518	97.3198
		156.25	-2.07906	97.2102		-29.2477	99.2352
		625	-5.48651	98.2896		-47.1629	95.2073
		2500	-34.7536	92.6784		-75.6951	90.0183
		10000	-73.1248	81.3298		-126.364	81.1865
	ZAS-1-155	2.44141	15.7864	92.7092	No activity	-27.422	93.8081	No activity
		9.76562	3.27667	95.287		-27.3646	95.0729
		39.0625	9.49785	96.1797		-14.8787	97.3255
		156.25	3.68762	98.2304		-27.5963	97.3301
		625	-14.8877	96.2651		-19.4396	97.8907
		2500	-20.6924	93.2193		-34.2729	93.5814
		10000	-31.5751	83.2518		-41.7633	86.5966
	WSK-5-39	2.44141	9.47812	90.194	No activity	-13.1258	92.2516	No activity
		9.76562	7.94265	91.927		-7.40935	94.7743
		39.0625	2.21059	95.1106		5.3657	95.9594
		156.25	-1.94059	96.7445		2.22172	96.504
		625	-4.93895	97.0587		6.47624	98.9299
		2500	-0.602774	99.221		8.43787	96.6647
		10000	-30.4937	100.056		5.34176	96.7661
	Antagonist data values of ≥50% inhibition (i.e., ≥ 2-fold inhibition; highlighted with blue) are deemed to be statistically significant, and may warrant further consideration. The Live Cell Multiplex (LCM) Assay was performed in antagonist mode assay. Values of ≤85% live cells (highlighted with red background) are strong indicators of emerging cytotoxicity in the treated assay wells.

## Sheet: (Fig4a)ERa ANT
	Study Manager:	Koji Toyokawa, Ph.D.																																						INDIGO Study: S1800203-01
	Study Director:	Bruce Sherf, Ph.D., CTO																																						Date of Report: 5/9/2018
	Compound	Conc. (nM)	Human Estrogen Receptor Alpha (ERα) Antagonist Assay Host cell line: CHO +EC80 concentration of 17β-Estradiol							Compound	Conc. (nM)	Human Estrogen Receptor Alpha (ERα) Antagonist Assay Host cell line: CHO +EC80 concentration of 17β-Estradiol											Compound	Conc. (mM)	Test cmpd: Live Cell Multiplex Assay						Compound	Conc. (nM)	Reference Cmpd: Endoxifen Live Cell Multiplex Assay
			Luc1	Luc2	AVG	Fold- Inhibition	% Inhibition	IC50, nM				Luc1	Luc2	Luc3	AVG	SD	Fold- Inhibition	% Inhibition	% CV	Z'	IC50, nM				Flu1	Flu2	AVG	Bkg. Subtracted	% Live cells				Flu1	Flu2	Flu3	AVG	Bkg. Subtracted	SD	% Live cells	% CV
										DMSO Plate 1	0.001	Number of 12			117689	13614.1	1	0	11.5678	-	-										Background, No Cells		5364	5325	5297	5328.67
	JA-1-58	2.44141	129371	114568	121970	1.10129	9.19709	No activity		Reference Antagonist: Endoxifen	0.610352	117511	141239	106373	121708	17807.8	0.966981	-3.41465	14.6316		60.1		JA-1-58	2.44141	45674	46542	46108	39885	90.8282		DMSO	0.001	Number of 12			44746.7	39418	831.372	100	1.85795
		9.76562	119238	129460	124349	1.08021	7.42561				2.44141	123071	126062	124270	124468	1505.27	0.945539	-5.75981	1.20936					9.76562	48324	48290	48307	42084	95.8359		Reference Antagonist: Endoxifen	0.610352	44436	43935	44132	44167.7	38839	252.397	98.5311	0.571452
		39.0625	137067	141721	139394	0.963623	-3.77497				9.76562	119966	115683	123558	119736	3942.55	0.982907	-1.73905	3.29271					39.0625	49279	50082	49680.5	43457.5	98.9637			2.44141	44866	44956	44743	44855	39526.3	106.925	100.275	0.23838
		156.25	130333	143899	137116	0.979633	-2.07906				39.0625	87095	93472	92714	91093.7	3483.62	1.29196	22.598	3.82422					156.25	48833	48988	48910.5	42687.5	97.2102			9.76562	46287	45096	45240	45541	40212.3	650.055	102.015	1.42741
		625	141508	141878	141693	0.947988	-5.48651				156.25	20034	22253	22762	21683	1450.58	5.42771	81.576	6.68992	0.529259				625	49672	49097	49384.5	43161.5	98.2896			39.0625	45998	45027	45485	45503.3	40174.7	485.76	101.92	1.06753
		2500	171092	190919	181006	0.742095	-34.7536				625	9889	8720	8148	8919	887.396	13.1953	92.4216	9.9495	0.600033				2500	46151	47690	46920.5	40697.5	92.6784			156.25	46418	46163	45942	46174.3	40845.7	238.202	103.622	0.515876
		10000	230728	234366	232547	0.577618	-73.1248				2500	7939	8244	7457	7880	396.803	14.9352	93.3044	5.03558	0.61722				10000	42322	41552	41937	35714	81.3298			625	46531	46434	46286	46417	41088.3	123.382	104.237	0.265811
	ZAS-1-155	2.44141	111669	114568	113118	1.18746	15.7864	No activity															ZAS-1-155	2.44141	47220	46648	46934	40711	92.7092			2500	46872	47159	45182	46404.3	41075.7	1068.25	104.205	2.30206
		9.76562	117325	142519	129922	1.03388	3.27667			DMSO Plate 2	0.001	Number of 12			134323	14367.9	1	0	10.6965					9.76562	48409	47723	48066	41843	95.287
		39.0625	135408	107723	121566	1.10495	9.49785																	39.0625	48389	48527	48458	42235	96.1797		Staurosporine	8.0 µM	7334	7227	7024	7195	1866.33	157.458	4.73472	2.18844
		156.25	132707	126033	129370	1.03829	3.68762																	156.25	49206	49511	49358.5	43135.5	98.2304
		625	146813	161829	154321	0.870415	-14.8877																	625	48383	48608	48495.5	42272.5	96.2651		Background, No Cells		6333	6183	6153	6223
		2500	166616	157620	162118	0.828553	-20.6924																	2500	47333	46983	47158	40935	93.2193		DMSO	0.001	Number of 12			50135.6	43912.6	1077.36	100	2.1489
		10000	185982	167490	176736	0.760022	-31.5751																	10000	43039	42523	42781	36558	83.2518
	WSK-5-39	2.44141	111792	131392	121592	1.10471	9.47812	No activity															WSK-5-39	2.44141	46358	45301	45829.5	39606.5	90.194
		9.76562	138616	108693	123654	1.08628	7.94265																	9.76562	47550	45631	46590.5	40367.5	91.927
		39.0625	154165	108543	131354	1.02261	2.21059																	39.0625	49381	46596	47988.5	41765.5	95.1106
		156.25	126785	147075	136930	0.980964	-1.94059																	156.25	49501	47911	48706	42483	96.7445
		625	123196	158719	140958	0.952935	-4.93895																	625	48414	49274	48844	42621	97.0587
		2500	154910	115356	135133	0.994008	-0.602774																	2500	50626	48961	49793.5	43570.5	99.221
		10000	169362	181205	175284	0.76632	-30.4937																	10000	50057	50263	50160	43937	100.056

## Sheet: (Fig4a)ERb ANT
	Study Manager:	Koji Toyokawa, Ph.D.																																						INDIGO Study: S1800203-01
	Study Director:	Bruce Sherf, Ph.D., CTO																																						Date of Report: 5/9/2018
	Compound	Conc. (nM)	Human Estrogen Receptor Beta (ERb) Antagonist Assay Host cell line: CHO +EC80 concentration of 17β-Estradiol							Compound	Conc. (nM)	Human Estrogen Receptor Beta (ERb) Antagonist Assay Host cell line: CHO +EC80 concentration of 17β-Estradiol											Compound	Conc. (mM)	Test cmpd: Live Cell Multiplex Assay						Compound	Conc. (nM)	Reference Cmpd: Endoxifen Live Cell Multiplex Assay
			Luc1	Luc2	AVG	Fold- Inhibition	% Inhibition	IC50, nM				Luc1	Luc2	Luc3	AVG	SD	Fold- Inhibition	% Inhibition	% CV	Z'	IC50, nM				Flu1	Flu2	AVG	Bkg. Subtracted	% Live cells				Flu1	Flu2	Flu3	AVG	Bkg. Subtracted	SD	% Live cells	% CV
										DMSO	0.001	Number of 12			50885.4	5091	1	0	10.0048	-	-										Background, No Cells		5236	5176	5271	5227.67
	JA-1-58	2.44141	40078	48933	44505.5	1.17349	14.7842	No activity		Reference Antagonist: PHTPP	2.44141	45948	46771	47474	46731	763.786	1.0889	8.16426	1.63443		163.2		JA-1-58	2.44141	44745	45882	45313.5	40036.2	91.2375		DMSO Plate 1	0.001	Number of 12			49262.1	44034.4	535.071	100	1.08617
		9.76562	53662	55213	54437.5	0.959391	-4.23282				9.76562	38890	46214	48890	44664.7	5176.9	1.13928	12.225	11.5906					9.76562	46253	47365	46809	41531.7	94.6456		Reference Antagonist: PHTPP	2.44141	50373	48752	48862	49329	44101.3	905.802	100.152	1.83625
		39.0625	62736	53575	58155.5	0.898055	-11.3518				39.0625	35070	37293	49501	40621.3	7769.93	1.25268	20.171	19.1277					39.0625	48175	47790	47982.5	42705.2	97.3198			9.76562	50263	50167	49819	50083	44855.3	233.615	101.864	0.466456
		156.25	62307	72697	67502	0.773708	-29.2477				156.25	25454	24116	32163	27244.3	4311.9	1.86774	46.4594	15.8268					156.25	48445	49201	48823	43545.7	99.2352			39.0625	51902	50117	49080	50366.3	45138.7	1427.43	102.508	2.83409
		625	72496	81221	76858.5	0.679519	-47.1629				625	9594	8971	9842	9469	448.753	5.3739	81.3915	4.73918	0.598728				625	46960	47151	47055.5	41778.2	95.2073			156.25	51825	50746	50241	50937.3	45709.7	809.148	103.804	1.58852
		2500	98412	85108	91760	0.569168	-75.6951				2500	5706	6000	6032	5912.67	179.692	8.60617	88.3804	3.03911	0.648408				2500	44160	45397	44778.5	39501.2	90.0183			625	51075	50964	50745	50928	45700.3	167.92	103.783	0.32972
		10000	122017	114428	118222	0.441767	-126.364				10000	7956	6301	8729	7662	1240.41	6.64127	84.9426	16.1891	0.560557				10000	41298	40508	40903	35625.7	81.1865			2500	51456	51703	51356	51505	46277.3	178.614	105.094	0.34679
	ZAS-1-155	2.44141	62492	70605	66548.5	0.784794	-27.422	No activity															ZAS-1-155	2.44141	46284	46599	46441.5	41164.2	93.8081			10000	49402	49192	48548	49047.3	43819.7	445	99.5123	0.907288
		9.76562	62353	70684	66518.5	0.785147	-27.3646			DMSO Plate 2	0.001	Number of 12			52226.8	6210.61	1	0	11.8916					9.76562	45764	48229	46996.5	41719.2	95.0729
		39.0625	63579	56416	59997.5	0.870483	-14.8787																	39.0625	48724	47246	47985	42707.7	97.3255		Staurosporine	8.0 µM	7564	7486	7285	7445	2217.33	143.948	5.03546	1.93348
		156.25	72875	60404	66639.5	0.783722	-27.5963																	156.25	49191	46783	47987	42709.7	97.3301
		625	59246	65513	62379.5	0.837244	-19.4396																	625	48827	47639	48233	42955.7	97.8907		Background, No Cells		5327	5262	5243	5277.33
		2500	73201	67052	70126.5	0.744752	-34.2729																	2500	46426	46258	46342	41064.7	93.5814		DMSO Plate 2	0.001	Number of 12			49158.6	43881.2	980.178	100	1.99391
		10000	69789	78288	74038.5	0.705401	-41.7633																	10000	42622	43932	43277	37999.7	86.5966
	WSK-5-39	2.44141	57982	60182	59082	0.883972	-13.1258	No activity															WSK-5-39	2.44141	45159	46358	45758.5	40481.2	92.2516
		9.76562	54911	57282	56096.5	0.931018	-7.40935																	9.76562	47361	46370	46865.5	41588.2	94.7743
		39.0625	43646	55203	49424.5	1.0567	5.3657																	39.0625	48292	46479	47385.5	42108.2	95.9594
		156.25	53986	48147	51066.5	1.02272	2.22172																	156.25	48374	46875	47624.5	42347.2	96.504
		625	42774	54915	48844.5	1.06925	6.47624																	625	47895	49483	48689	43411.7	98.9299
		2500	51513	44127	47820	1.09215	8.43787																	2500	47804	47586	47695	42417.7	96.6647
		10000	49653	49221	49437	1.05643	5.34176																	10000	48011	47468	47739.5	42462.2	96.7661

## Sheet: (Fig4b)DU145
Figure 4b
		Control	17-β-estradiol	28	ent-28
	Data 1	0.184	0.466	0.668	0.373
	Data 2	0.278	0.65	0.851	0.739
	Data 3	0.248	0.688	0.751	0.793
	Data 4	0.37	0.616	0.448	1.046
	Data 5	0.277	0.604	0.392	0.561
	Data 6	0.171	0.79	0.222	0.383

## Sheet: (Fig4a)Table 1 Assay Sum (2)
		Table 1. Reporter Cells used in the various assays express the ER native receptors. The reporter gene, firefly luciferase, is functionally linked to upstream receptor-specific genetic response elements (GRE). The cell line background of respective Reporter Cells is indicated, as are the reference compounds used to confirm the performance of the respective assays in this study.
		Receptor (gene symbol)	Receptor form ▪▪▪ Reporter Vector	Host Cell Line	INDIGO Reference Agonist
		Nuclear Receptor Assays
		ERb (NR3A2)	Native Receptor ▪▪▪ ER GRE-Luciferase	CHO	17b-Estradiol

## Sheet: (Fig4a)Table 2 AG Data Sum (2)
	Summary of Agonist Assay Results
	Compound	nM	ERb
			Fold activation	EC50, nM
	17b-Estradiol	0.8	8.4	0.0163
	DMSO	0.001	1	¾
	JA-1-58	0.0038147	1.03585	20.94
		0.0152588	1.29139
		0.0610352	1.21461
		0.244141	1.03358
		0.976562	1.18384
		3.90625	1.69084
		15.625	4.89966
		62.5	10.4313
		250	9.7627
		1000	11.5909
	ZAS-1-155	0.00038147	0.974561	0.0499
		0.00152588	1.18146
		0.00610352	1.41635
		0.0244141	2.7615
		0.0976562	7.40158
		0.390625	9.75893
		1.5625	8.99427
		6.25	9.59406
		25	9.24207
		100	9.48026
	WSK-5-39	3.8147e-05	0.922823	1.89
		0.000152588	0.931446
		0.000610352	0.848726
		0.00244141	0.902014
		0.00976562	0.831377
		0.0390625	0.853735
		0.15625	0.955611
		0.625	1.46644
		2.5	3.89902
		10	5.4584
	Agonist data values ≥ 2-fold activation (highlighted with green) are deemed to be statistically significant, and may warrant further consideration.

[truncated: 6 more sheets: (Fig4a)ERb Ag (2), Figure 5a, Figure 5b, Supplementary Figure 1, Supplementary Figure 2, Supplementary Figure 4, 5]
